# Supplementary material for: Characterization of NS5A and NS5B Resistance-Associated Substitutions from Genotype 1 Hepatitis C Virus Infected Patients in a Portuguese Cohort
Source: Viruses. 2018 Apr 26;10(5):223. doi: 10.3390/v10050223 (PMC5977216; doi:10.3390/v10050223)
Supplement: Supplementary file 1 [file viruses-10-00223-s001.zip]

Archive with 1 entries (1 files):
- viruses-297539-supplementary.pdf
